# Supplementary material for: Effects of Continuous Electric/Magnetic Field Treatment on Nutrient, Enzyme Activity, and Bacterial Community Structure in Rocky Desertification Soils
Source: Microorganisms. 2026 Apr 21;14(4):934. doi: 10.3390/microorganisms14040934 (PMC13119125; doi:10.3390/microorganisms14040934)
Supplement: Supplementary file 1 [file microorganisms-14-00934-s001.zip]

Archive with 1 entries (1 files):
- microorganisms-4230116-supplementary.pdf
